# Supplementary material for: Management of Acute Cholecystitis in High-Risk Patients: Percutaneous Gallbladder Drainage as a Definitive Treatment vs. Emergency Cholecystectomy—Systematic Review and Meta-Analysis
Source: J Clin Med. 2023 Jul 26;12(15):4903. doi: 10.3390/jcm12154903 (PMC10419867; doi:10.3390/jcm12154903)
Supplement: Supplementary file 1 [file jcm-12-04903-s001.zip]

Archive with 8 entries (8 files):
- SDC Fig 1.pdf
- SDC Fig 2.pdf
- SDC Fig 3.pdf
- SDC Fig 4.pdf
- SDC Fig 5.pdf
- SDC Fig 6.pdf
- SDC Tab 1.pdf
- SDC Tab 2.pdf
